# Supplementary material for: Acute effects of moderate-intensity continuous physical exercise performed with different amounts of muscle mass on executive function in healthy young adults: a randomized trial
Source: EXCLI J. 2023 Sep 25;22:1032–46. doi: 10.17179/excli2023-6434 (PMC10630524; doi:10.17179/excli2023-6434)
Supplement: Supplementary data [file EXCLI-22-1032-s-001.xlsx]

## Sheet: raw data
ID	Sex	Age (years)	Height (meter)	Body mass (kg)	Body mass index (kg/m²)	Maximum heart rate (beats per minute) in the graded maximal exercise test with upper limbs	Maximal workload (Watts) in the graded maximal exercise test with upper limbs	Maximal rating of perceived exertion in the graded maximal exercise test with upper limbs	Maximum heart rate (beats per minute) in the graded maximal exercise test with upper and lower limbs	Maximal workload (Watts) in the graded maximal exercise test with upper and lower limbs	Maximal rating of perceived exertion in the graded maximal exercise test with upper and lower limbs	Stroop test section “Off time” (seconds) in the pre control session	Stroop test section “Off time” (seconds) in the post control session	Stroop test section “Off time” (seconds) in the pre exercise with upper limbs	Stroop test section “Off time” (seconds) in the post exercise with upper limbs	Stroop test section “Off time” (seconds) in the pre exercise with upper and lower limbs	Stroop test section “Off time” (seconds) in the post exercise with upper and lower limbs	Number of matches of the section “Off state” in the pre control session	Number of matches of the section “Off state”in the post Control session	Number of matches of the section “Off state” in the pre exercise with upper limbs	Number of matches of the section “Off state” in the post exercise with upper limbs	Number of matches of the section “Off state” in the pre exercise with upper and lower limbs	Number of matches of the section “Off state” in the post exercise with upper and lower limbs	Stroop test section “On time” (seconds) in the pre control session	Stroop test section “On time” (seconds) in the post control session	Stroop test section “On time” (seconds) in the pre exercise with upper limbs	Stroop test section “On time” (seconds) in the post exercise with upper limbs	Stroop test section “On time” (seconds) in the pre exercise with upper and lower limbs	Stroop test section “On time” (seconds) in the post exercise with upper and lower limbs	Number of matches of the section “On state” in the pre control session	Number of matches of the section “On state” in the post control session	Number of matches of the section “On state” in the pre exercise with upper limbs	Number of matches of the section “On state” in the post exercise with upper limbs	Number of matches of the section “On state” in the pre exercise with upper and lower limbs	Number of matches of the section “On state” in the post exercise with upper and lower limbs
1	Man	21	1.68	70.5	25.00	185	175	20	194	350	20	43744	42305	40322	38938	40.98	38582	5	6	8	6	10	10	42113	47318	42352	43662	42496	39199	5	5	6	5	5	10
2	Man	23	1.83	79.5	23.70	148	125	20	176	225	20	66508	60613	56643	55967	56017	53952	5	5	5	6	5	5	87656	77964	76216	69405	63444	64943	6	8	6	6	7	6
3	Woman	18	1.55	52.8	22.00	181	125	20	194	225	20	56.85	57383	56.9	53.12	59214	51937	5	5	5	5	5	5	66508	60297	60746	53836	56583	58765	6	5	5	5	5	7
4	Man	22	1.7	70.00	24.2	192	175	20	207	325	20	53869	52.37	53486	51504	58248	57066	7	5	8	6	5	6	59131	56766	57116	57216	63061	55701	7	6	6	5	7	6
5	Man	19	1.75	72.8	23.8	158	125	20	187	175	20	51588	51538	47841	43178	47908	45793	5	5	6	5	5	5	54002	55251	46859	48158	54585	50289	5	6	5	6	6	6
6	Man	28	1.88	69.4	19.6	170	125	20	178	175	18	54868	52354	51887	55334	53186	54452	5	5	6	5	5	5	60447	58082	57616	57682	57716	57133	5	5	6	5	5	5
7	Man	19	1.69	75.1	26.3	180	175	20	195	350	20	46076	44194	40115	40548	40081	40664	6	5	6	7	6	6	45310	44028	40348	39715	42532	41147	5	6	5	5	6	6
8	Woman	22	1.64	87.7	32.6	185	100	20	182	100	20	63976	63194	65842	59181	58581	58631	6	6	5	6	7	5	65209	68106	69888	573383	65725	62012	6	6	6	6	9	8
9	Man	23	1.78	74.7	23.6	186	150	19	197	225	20	47558	48973	50522	46292	45826	44094	5	5	6	6	6	6	52121	49656	57716	50355	45.36	43229	7	6	7	9	5	5
10	Woman	20	1.62	51.00	19.4	165	100	20	166	125	20	56084	55867	54303	53.07	52.92	54951	7	5	6	6	6	5	63277	61512	60.68	61029	59564	60047	5	5	7	5	5	6
11	Woman	23	1.7	78.00	27.00	170	150	20	191	225	20	51038	53403	52.72	50489	50405	50272	5	6	6	7	5	7	62212	59281	54518	49773	52021	52187	7	5	6	5	5	7
12	Man	21	1.72	74.6	25.2	188	150	20	199	225	20	48108	48.69	47825	44194	51155	46975	5	8	6	6	7	5	52121	50472	50805	45809	52789	50239	6	6	6	5	8	6
13	Woman	19	1.52	53.1	23.00	179	100	17	193	150	20	49756	51222	49.24	47292	48207	47125	6	5	7	5	5	5	52154	50172	51538	47408	47641	47974	5	5	5	5	6	5
14	Man	23	1.8	81.9	25.3	163	175	20	175	300	20	51005	44977	49723	47957	48774	44128	12	6	6	8	7	6	46692	45826	51721	49.44	56367	46309	10	9	8	6	10	6
15	Man	22	1.86	78.9	22.8	194	175	20	195	275	20	57249	53686	53719	51538	53419	47625	6	5	5	6	6	5	51055	55901	56833	53619	54052	51205	5	6	5	6	5	5
16	Man	18	1.76	74.6	24.1	201	225	20	192	375	20	45393	44494	45493	43062	47258	41863	9	11	6	8	11	6	47641	45943	47758	46176	50122	43012	5	6	6	10	7	6
17	Woman	19	1.65	59.7	21.7	190	125	18	204	250	20	50589	47841	50822	49739	48823	47258	6	6	6	5	5	5	53486	52.22	56.1	58115	58998	49639	5	6	6	8	6	5
18	Man	20	1.72	67.3	22.7	158	150	17	190	300	19	46592	45693	45376	45526	47608	43411	11	7	6	6	6	7	52071	48757	46326	44694	52087	51022	7	6	6	6	6	9
19	Man	19	1.68	51.4	18.1	175	125	18	190	225	20	49637	50938	45.16	42013	43528	41314	7	7	5	7	8	7	58115	48274	50289	48.49	48424	41846	5	5	7	9	8	8
20	Man	19	1.7	63.2	21.9	168	150	19	190	275	20	63677	71.32	54368	51171	54502	46792	6	7	7	8	6	7	62412	72886	64.51	60.23	57249	49606	6	9	6	7	6	7
21	Man	20	1.88	79.00	22.4	190	175	20	195	325	20	43478	41663	45327	43728	47491	43378	7	5	5	8	5	6	42662	43811	49.34	44494	50106	44494	5	7	5	5	7	5
22	Woman	19	1.59	56.9	22.5	158	100	18	177	150	20	48524	48424	53136	48074	49256	42562	6	7	6	6	5	7	46775	51787	66291	58648	49822	45826	5	9	5	6	7	10
23	Man	19	1.76	72.7	23.5	166	175	20	188	375	20	48007	47092	41696	41846	49323	47192	5	7	6	5	6	6	48091	46642	44627	45293	52021	48424	6	6	6	6	5	7
24	Woman	24	1.67	52.7	18.9	178	100	20	172	150	20	42929	43395	47724	46675	47042	46859	6	8	6	5	6	5	46226	46409	50938	47924	48474	45.16	5	5	6	5	5	7
25	Man	20	1.78	69.6	22.00	180	150	20	197	250	20	43995	45.71	43811	40931	39415	38466	7	5	6	5	5	12	48.49	44444	46942	40331	40514	39165	11	15	11	6	7	10
26	Woman	21	1.64	59.7	21.9	187	150	20	197	200	20	49406	52886	49889	48107	49689	46659	5	5	5	5	5	5	56983	53619	57349	50938	51238	48.74	5	6	6	5	5	6
27	Man	25	1.73	81.6	27.3	200	150	20	199	225	20	52687	54835	54369	51821	64.26	54835	8	6	6	6	6	7	54135	60263	63.66	50822	69505	58099	8	5	6	7	6	5
28	Woman	20	1.58	52.1	20.9	176	125	19	191	175	20	48857	49656	48207	44894	49956	48291	6	6	6	8	10	9	51371	49306	51205	46792	51405	55068	8	6	8	8	7	9
29	Woman	20	1.55	50.1	20.9	193	150	19	207	250	19	45476	48.59	47175	42529	43711	42662	5	5	8	7	5	5	55018	52554	42796	43845	48507	44894	8	5	5	6	5	5
30	Woman	23	1.75	71.5	23.3	156	150	18	175	225	19	51754	51238	49406	49656	47542	48757	6	5	5	5	5	5	58648	55401	57532	54618	53519	52037	5	5	5	5	5	6
31	Man	21	1.75	68.5	22.4	188	125	20	183	200	20	43495	48657	43545	41064	45.06	43778	8	7	9	6	8	5	47641	51521	41197	39082	45343	43229	5	6	8	7	9	8
32	Man	22	1.65	90.6	33.3	169	125	17	190	250	20	47808	47575	55185	48824	47758	47874	5	6	6	5	5	7	48.69	47491	54152	51704	46775	48174	5	6	6	5	5	5
33	Man	19	1.82	86.7	26.2	151	150	20	179	325	20	46892	44561	48241	44694	45826	45859	5	5	8	7	5	5	47092	47242	50272	45177	48.54	44211	7	5	7	7	5	7
34	Man	22	1.74	75.4	24.9	183	150	20	188	225	20	50505	44494	40164	38533	43762	38266	6	6	6	11	6	10	46958	43795	46642	36668	42163	37051	7	7	7	15	10	10
35	Man	23	1.84	75.6	22.3	194	150	20	188	200	20	49956	47092	49223	44844	57283	56317	8	6	7	9	7	7	55384	51022	47624	43578	58298	58665	5	8	9	5	7	9
36	Woman	23	1.64	43.4	16.1	150	100	20	172	150	20	63577	61679	59364	63.66	60546	66574	5	5	5	5	5	5	87822	67207	82527	87623	87939	84359	5	6	5	6	5	5
37	Woman	21	1.61	50.8	19.6	185	100	19	170	100	17	60613	56217	59381	51454	61745	65942	5	5	6	6	5	5	70571	61426	60.68	57932	71054	63427	5	5	6	6	5	5
38	Man	21	1.72	58.1	19.6	177	200	18	193	325	16	61679	62295	55651	53652	56716	53103	5	6	6	6	6	6	69655	65559	64826	55767	63361	66141	5	5	5	5	8	7
39	Woman	32	1.55	48.1	20	170	125	20	184	200	20	46942	44927	52.77	47807	46126	45843	6	5	5	6	5	5	49589	46475	58265	51438	52087	47958	6	6	5	6	5	5
40	Woman	22	1.73	77.3	25.8	170	125	20	186	200	20	53586	47774	47658	44.71	56617	52.22	7	6	6	9	7	5	52304	50389	51238	46542	63244	53319	6	8	8	7	11	8
41	Woman	22	1.65	57.6	21.2	181	125	20	188	200	20	51537	51005	51122	54735	50838	51205	5	5	6	5	5	5	53103	55501	53952	58032	59397	53203	5	6	7	6	5	5
42	Woman	18	1.65	60.9	22.4	181	150	19	180	175	20	55351	54152	52354	50538	56.95	58931	8	5	6	6	5	5	55468	53636	56.35	58781	64443	65792	5	6	7	5	6	5
43	Man	21	1.79	82.7	25.8	188	200	20	197	300	20	49706	50988	50888	47924	45327	42479	5	7	6	6	5	8	52304	51787	56783	47508	48207	46192	7	6	9	5	5	5
44	Man	20	1.75	79.7	26	194	200	19	194	300	18	50306	47558	51388	50772	51171	48657	5	5	7	7	6	6	50505	52087	58199	55168	53.32	51838	6	6	7	7	6	5
45	Man	18	1.9	67.8	18.8	167	125	20	207	275	20	43728	43412	42479	41364	41114	39565	11	9	7	5	7	14	42812	45.76	45476	40547	46492	43395	9	8	9	5	11	10
46	Woman	18	1.63	53.7	19.9	170	100	20	181	150	20	60646	56284	56067	54452	56616	51055	5	5	5	5	5	5	67257	68456	72919	63544	66491	65459	5	5	5	5	6	7
47	Man	18	1.88	74.1	20.9	183	150	20	200	200	17	50622	62262	51105	50489	64177	58581	8	5	5	5	6	5	54918	49673	62878	55401	66658	68256	5	8	7	5	6	6
48	Woman	22	1.66	56.9	20.3	174	100	20	192	200	20	57433	56717	61412	56.85	56817	51288	5	5	6	6	6	5	68023	60896	73502	62212	63044	56783	5	5	6	5	5	5
49	Man	22	1.72	76.3	25.7	185	175	20	193	300	20	54602	54069	63527	51022	64226	47741	7	7	9	8	9	9	57799	57549	63261	53636	64.11	47492	7	6	9	9	8	8
50	Woman	21	1.72	87	29.4	194	150	20	188	225	19	44444	47674	46476	43495	52.97	47808	6	7	6	7	5	7	46192	48.69	46626	46009	61546	49.49	7	10	7	9	9	5
51	Man	30	1.7	88.7	30.69	178	250	20	180	350	20	58232	61546	60663	59248	57682	55035	5	5	5	5	6	8	61995	63077	68273	62012	59747	59514	6	7	5	5	5	6
52	Man	20	1.82	77.1	23.28	172	150	20	172	200	20	52054	50039	57333	56.65	53003	53219	5	5	5	6	7	5	54469	52004	62811	63244	57416	54685	6	5	5	6	7	5
53	Man	21	1.7	59.3	20.52	162	150	20	184	200	20	60047	60297	62545	59231	57616	57916	5	5	5	5	5	6	67057	73235	71554	69022	63494	65226	5	5	5	5	5	6
54	Woman	18	1.59	63.9	25.28	169	100	20	205	225	20	50289	47391	47142	44.86	56317	51521	8	6	9	8	5	5	56.95	49673	48024	47508	62411	53519	8	11	10	8	6	6
55	Woman	18	1.57	46.00	18.66	167	125	20	190	200	20	54502	55234	53503	51155	60213	59331	6	5	5	6	5	6	60064	57632	58015	55601	63.81	59914	5	5	7	5	5	5
Raw data of anonymized 55 participants obtained from anthropometric assessment, maximal graded exercise test, and cognitive performance (pre- and post-physical exercise and control interventions)
